# Supplementary material for: Post-metamorphic skeletal growth in the sea urchin Paracentrotus lividus and implications for body plan evolution
Source: EvoDevo. 2021 Mar 16;12:3. doi: 10.1186/s13227-021-00174-1 (PMC7968366; doi:10.1186/s13227-021-00174-1)
Supplement: Supplementary file 2 — Additional file 2. R script to repeat statistical analyses of EdU labeled nuclei. [file 13227_2021_174_MOESM2_ESM.txt]

#Code for Thompson et al. 20__

#Install Necessary Packages
library(readxl)
library(ggplot2)

#Import Count Data
Edu_Counts <- read_excel("/Users/jeffreythompson/Dropbox/Dropbox/P_lividus/Supplemental_Table_2.xlsx")
Edu_Counts$Stage<-as.factor(Edu_Counts$Stage)

#Plot Results for Each Surface
p<-ggplot(Edu_Counts, aes(x=Stage, y=Ratio, fill=Surface)) +
  geom_boxplot(position=position_dodge(0.8)) +
  geom_dotplot(binaxis='y', stackdir = 'center', position=position_dodge(0.8))

p
