# Supplementary material for: Post-metamorphic skeletal growth in the sea urchin Paracentrotus lividus and implications for body plan evolution
Source: EvoDevo. 2021 Mar 16;12:3. doi: 10.1186/s13227-021-00174-1 (PMC7968366; doi:10.1186/s13227-021-00174-1)
Supplement: Supplementary file 3 — Additional file 3: Table S2. Quantification of EdU + nuclei relative to all nuclei labeled with DAPI. [file 13227_2021_174_MOESM3_ESM.xlsx]

## Sheet: Sheet1
Sample	Stage	Chase	Surface	Total DAPI Count	Total EdU Count	Ratio of EdU/DAPI
1	J2	(0 hours chase)	Oral	493	382	0.774848
2	J2	(0 hours chase)	Oral	271	120	0.442804
3	J2	(24 hours chase)	Oral	480	81	0.16875
4	J2	(24 hours chase)	Oral	575	356	0.61913
5	J2	(48 hours chase)	Oral	555	376	0.677477
6	J2	(48 hours chase)	Oral	146	74	0.506849
7	J5	(0 hours chase)	Oral	565	467	0.826549
8	J6	(48 hours chase)	Oral	1077	823	0.76416
1	J2	(0 hours chase)	Aboral	479	89	0.185804
2	J2	(0 hours chase)	Aboral	601	74	0.123128
3	J2	(24 hours chase)	Aboral	526	14	0.026616
4	J2	(24 hours chase)	Aboral	614	143	0.232899
5	J2	(48 hours chase)	Aboral	666	170	0.255255
6	J2	(48 hours chase)	Aboral	577	168	0.291161
7	J5	(0 hours chase)	Aboral	279	63	0.225806
8	J6	(48 hours chase)	Aboral	1262	212	0.167987
