# Supplementary material for: Post-metamorphic skeletal growth in the sea urchin Paracentrotus lividus and implications for body plan evolution
Source: EvoDevo. 2021 Mar 16;12:3. doi: 10.1186/s13227-021-00174-1 (PMC7968366; doi:10.1186/s13227-021-00174-1)
Supplement: Supplementary file 4 — Additional file 4: Table S1. Antibodies and dilutions used in this study. [file 13227_2021_174_MOESM4_ESM.xlsx]

## Sheet: Sheet1
Primary Antibody	Catalog #	Dilution	Antibody type	Protein	Reference
6a9	-	0.01	Mouse monoclonal	Sp-Msp130	Ettensohn & McClay, 1988
1E11	-	0.1	Mouse monoclonal	Sp-SynaptotagminB	Nakajima et al. 2004
Anti-SM50	-	0.01	Rabbit polyclonal	Sp-SM50	Urry et al. 2000
Anti-SM30	-	0.025	Rabbit polyclonal	Sp-Sm30	Urry et al. 2000
Anti-MHC	-	0.01	Rabbit polyclonal	Sp-MHC	Annunziata et al. 2014
Anti-serotonin	Sigma S5545	0.002	Rabbit polyclonal	Serotonin	-
Anti-acetylated tubulin	Sigma T7451	0.002	Mouse monoclonal	Acetylated Tubulin	-
Anti-ELAV	-	0.002	Rabbit polyclonal	Sp-Elav	Garner et al. 2016
Anti-β-Tubulin	Sigma Aldrich	0.005	Mouse monoclonal	β-Tubulin	-
Secondary Antibody	Catalog #	Dilution
Goat anti-Rabbit IgG (H+L) Cross-Adsorbed Secondary Antibody, Alexa Fluor 555,	A-21428	1/1000
Goat anti-Mouse IgG (H+L) Cross-Adsorbed Secondary Antibody, Alexa Fluor 488,	A-11001	1/1000
Goat anti-Rabbit IgG (H+L) Cross-Adsorbed Secondary Antibody, Alexa Fluor 633,	A-21070	1/1000
Goat anti-Mouse IgG (H+L) Cross-Adsorbed Secondary Antibody, Alexa Fluor 555,	A-21422	1/1000
Goat anti-Rat IgG (H+L) Cross-Adsorbed Secondary Antibody, Alexa Fluor 488,	A-11006	1/1000
